# Supplementary material for: Bacteroides acidifaciens in the gut plays a protective role against CD95-mediated liver injury
Source: Gut Microbes. 2022 Feb 6;14(1):2027853. doi: 10.1080/19490976.2022.2027853 (PMC8820816; doi:10.1080/19490976.2022.2027853)
Supplement: Supplemental Material [file KGMI_A_2027853_SM7429.zip]

Archive with 2 entries (1 files):
- supplementary/
- supplementary/Supplementary Information.zip
